# Supplementary material for: Experimental Evaluation and Thermodynamic Analysis of Magnetic Fe3O4@La-Zr-MOFs for Highly Efficient Fluoride and Phosphate Removal
Source: Nanomaterials (Basel). 2025 Jul 4;15(13):1043. doi: 10.3390/nano15131043 (PMC12250614; doi:10.3390/nano15131043)
Supplement: Supplementary file 1 [file nanomaterials-15-01043-s001.zip]

Archive with 1 entries (1 files):
- nanomaterials-3710597-supplementary.pdf
